# Supplementary material for: The Trouser Technique: A Novel Approach for Peri-Implant Soft Tissue Augmentation
Source: J Clin Med. 2025 Jul 14;14(14):4974. doi: 10.3390/jcm14144974 (PMC12295931; doi:10.3390/jcm14144974)
Supplement: Supplementary file 1 [file jcm-14-04974-s001.zip]

Archive with 3 entries (2 files):
- jcm-3711619 - SM/
- jcm-3711619 - SM/Video S1 - Graft placement.mp4
- jcm-3711619 - SM/Video S2 - Preparation of the graft.mp4
